# Supplementary material for: Association of angiotensin-converting enzyme gene insertion/deletion polymorphisms with risk of hypertension among the Ethiopian population
Source: PLoS One. 2022 Nov 10;17(11):e0276021. doi: 10.1371/journal.pone.0276021 (PMC9648817; doi:10.1371/journal.pone.0276021)
Supplement: S1 Data — (XLSX) [file pone.0276021.s001.xlsx]

## Sheet: Sent to PLOS ONE -Data complete
SerialNo	Idno	N1HTN	N1Ageyrs	N2Sex	N3EducationalStatus	N4Maritalstatus	N6ResidentialArea	N9BMIkgm2	N12WaisttoHipRatio	N13AlcoholConsumptin	N14Smoking	N15RegularPhysicalExcercise	N16Saltintake	N17FamilyHistoryofHTN	N19SBPmmHg	N20DBPmmHg	N27ACEGenePolymorphism
2	982695	HTN	50	Male	seconary education	single	urban	29	0.87	no	yes	yes	yes	yes	140	90	DD
5	100894	HTN	40	Male	seconary education	single	urban	21.9	1.02	no	no	yes	yes	yes	130	90	DD
14	874435	HTN	34	Male	seconary education	single	urban	20.2	0.8	no	no	yes	yes	yes	130	90	DD
10	187945	HTN	51	Male	Degree and above	married	urban	23.7	0.9	no	no	yes	yes	yes	130	80	DD
9	187945	HTN	31	Male	Degree and above	married	urban	23.7	0.9	no	no	no	yes	yes	130	80	DD
12	30792	HTN	60	Female	illiterate	married	rural	20.6	0.83	yes	no	no	no	yes	120	90	DD
24	682239	HTN	38	Male	Degree and above	married	urban	31.6	1.82	no	no	no	no	yes	130	90	DD
23	586200	HTN	60	Female	Degree and above	divorced	urban	29.7	0.87	no	no	no	no	yes	130	80	DD
13	723230	HTN	35	Male	Degree and above	married	rural	25.8	0.71	yes	yes	yes	yes	no	120	90	DD
26	650767	HTN	38	Male	seconary education	single	urban	20.8	0.97	no	no	yes	yes	no	130	90	DD
28	184263	HTN	58	Male	primary education	married	urban	20.2	0.81	no	no	yes	yes	no	140	100	DD
29	184263	HTN	58	Female	primary education	married	urban	20.2	0.81	no	no	yes	yes	no	140	100	DD
27	650767	HTN	52	Male	seconary education	married	urban	20.8	0.97	no	no	yes	yes	no	130	80	DD
17	820794	HTN	37	Female	illiterate	widowed	urban	20	0.9	no	no	yes	yes	no	120	90	DD
18	820794	HTN	47	Female	illiterate	widowed	urban	20	0.9	no	no	yes	yes	no	120	80	DD
7	985481	HTN	61	Male	illiterate	married	rural	20	0.9	yes	no	no	yes	no	130	90	DD
6	985481	HTN	61	Female	illiterate	married	rural	20	0.9	yes	no	no	yes	no	130	90	DD
1	206067	HTN	60	Male	illiterate	married	urban	28.8	0.92	no	no	no	yes	no	120	90	DD
3	851692	HTN	60	Female	illiterate	married	urban	25.4	0.92	no	no	no	yes	no	140	80	DD
4	851692	HTN	60	Female	illiterate	married	urban	25.4	0.92	no	no	no	yes	no	140	80	DD
15	34978	HTN	40	Female	illiterate	married	urban	21.5	0.95	no	no	no	yes	no	140	80	DD
16	34978	HTN	32	Female	illiterate	married	urban	21.5	0.95	no	no	no	yes	no	140	80	DD
21	824421	HTN	47	Female	illiterate	divorced	urban	22.6	0.91	no	no	no	yes	no	130	80	DD
8	438114	HTN	35	Female	illiterate	widowed	urban	30.5	1.08	no	no	no	yes	no	130	80	DD
11	270605	HTN	52	Male	illiterate	married	rural	28.8	0.85	no	no	no	yes	no	140	80	DD
19	539942	HTN	45	Male	illiterate	married	rural	18.2	0.93	no	no	no	yes	no	160	80	DD
20	539942	HTN	50	Male	illiterate	married	rural	18.2	0.93	no	no	no	yes	no	160	80	DD
22	662208	HTN	45	Male	primary education	married	urban	24	0.93	no	no	yes	no	no	125	90	DD
25	188920	HTN	42	Female	primary education	married	urban	44.1	0.78	yes	no	no	no	no	170	90	DD
30	238574	HTN	35	Male	seconary education	single	urban	26.8	1.06	no	no	no	no	no	130	80	DD
31	238574	HTN	43	Male	seconary education	single	urban	26.8	1.06	no	no	no	no	no	130	80	DD
43	829007	HTN	65	Male	illiterate	widowed	urban	23.5	0.67	no	no	yes	yes	yes	130	80	ID
41	829007	HTN	52	Female	primary education	widowed	urban	23.5	0.67	no	no	yes	yes	yes	130	80	ID
42	829007	HTN	35	Female	primary education	widowed	urban	23.5	0.67	no	no	yes	yes	yes	130	80	ID
38	30792	HTN	35	Female	primary education	married	rural	20.6	0.83	yes	no	no	yes	yes	120	70	ID
50	682239	HTN	38	Female	Degree and above	married	urban	31.6	1.82	no	no	no	yes	yes	120	80	ID
47	586200	HTN	60	Female	Degree and above	divorced	urban	29.7	0.87	no	no	no	yes	yes	130	80	ID
35	982695	HTN	50	Male	seconary education	single	urban	29	0.87	no	yes	yes	no	yes	140	90	ID
36	100894	HTN	30	Male	seconary education	single	urban	21.9	1.02	no	no	yes	no	yes	130	50	ID
39	723230	HTN	35	Male	Degree and above	married	rural	25.8	0.71	yes	yes	yes	yes	no	130	80	ID
40	723230	HTN	35	Female	Degree and above	married	rural	25.8	0.71	yes	yes	yes	yes	no	130	80	ID
46	662208	HTN	45	Male	primary education	married	urban	24	0.93	no	no	yes	yes	no	130	90	ID
48	368876	HTN	52	Male	Degree and above	married	urban	25.2	1.02	no	no	no	yes	no	125	80	ID
49	368876	HTN	52	Female	Degree and above	married	urban	25.2	1.02	no	no	no	yes	no	125	80	ID
44	539942	HTN	34	Male	primary education	married	rural	18.2	0.93	no	no	no	yes	no	160	80	ID
32	732898	HTN	50	Male	illiterate	married	rural	22	0.62	yes	yes	yes	no	no	130	90	ID
34	732898	HTN	32	Male	illiterate	married	rural	22	0.62	yes	yes	yes	no	no	130	90	ID
45	732898	HTN	50	Male	illiterate	married	rural	22	0.62	yes	yes	yes	no	no	130	90	ID
33	732898	HTN	32	Female	illiterate	married	rural	22	0.62	yes	yes	yes	no	no	130	90	ID
37	438114	HTN	40	Female	illiterate	widowed	urban	30.5	1.08	no	no	no	no	no	130	80	ID
58	874435	HTN	34	Female	seconary education	single	urban	20.2	0.8	no	no	yes	no	yes	120	90	II
60	994765	HTN	44	Female	seconary education	single	urban	26.6	0.94	no	no	no	no	yes	140	70	II
61	994765	HTN	44	Female	seconary education	single	urban	26.6	0.94	no	no	no	no	yes	140	70	II
59	650767	HTN	52	Male	seconary education	married	urban	20.8	0.97	no	no	yes	yes	no	130	80	II
51	793246	HTN	35	Female	primary education	widowed	urban	21.6	0.91	no	no	no	yes	no	120	60	II
52	793246	HTN	35	Female	primary education	widowed	urban	21.6	0.91	no	no	no	yes	no	120	60	II
64	188920	HTN	55	Female	primary education	married	urban	44.1	0.78	yes	no	no	no	no	170	90	II
55	238574	HTN	38	Male	seconary education	single	urban	26.8	1.06	no	no	no	no	no	130	80	II
57	47863	HTN	51	Female	illiterate	married	urban	32.9	0.97	no	no	no	no	no	130	80	II
53	206067	HTN	60	Female	primary education	married	urban	28.8	0.92	no	no	no	no	no	120	70	II
56	47863	HTN	51	Female	primary education	married	urban	32.9	0.97	no	no	no	no	no	130	80	II
63	368876	HTN	35	Female	Degree and above	married	urban	25.2	1.02	no	no	no	no	no	125	80	II
62	824421	HTN	47	Female	primary education	divorced	urban	22.6	0.91	no	no	no	no	no	130	80	II
54	270605	HTN	40	Female	primary education	married	rural	28.8	0.85	no	no	no	no	no	140	80	II
74	808286	Contol	45	Female	illiterate	single	urban	20.1	0.78	no	no	yes	yes	yes	90	60	DD
82	30243	Contol	52	Male	illiterate	divorced	urban	21.5	0.9	yes	no	no	yes	yes	100	80	DD
66	956131	Contol	47	Male	Degree and above	single	rural	19.5	0.56	no	no	no	yes	yes	110	70	DD
65	956131	Contol	37	Male	Degree and above	divorced	rural	19.5	0.56	no	no	no	yes	yes	110	70	DD
67	956131	Contol	45	Male	illiterate	widowed	rural	19.5	0.56	no	no	no	yes	yes	110	70	DD
79	535380	Contol	48	Female	illiterate	married	urban	30.1	0.98	no	no	yes	no	yes	110	70	DD
68	829291	Contol	48	Female	Degree and above	married	urban	20	0.77	no	no	yes	no	yes	90	60	DD
69	829291	Contol	48	Female	Degree and above	married	urban	20	0.77	no	no	yes	no	yes	90	60	DD
78	605091	Contol	30	Male	Degree and above	single	rural	24	0.88	yes	yes	yes	yes	no	110	80	DD
72	570249	Contol	37	Male	primary education	single	urban	23.5	0.9	yes	no	yes	yes	no	110	80	DD
71	570249	Contol	57	Male	Degree and above	single	urban	23.5	0.9	yes	no	yes	yes	no	110	80	DD
73	570249	Contol	37	Male	Degree and above	single	urban	23.5	0.9	yes	no	yes	yes	no	110	80	DD
76	729222	Contol	31	Male	illiterate	married	rural	28.4	0.91	yes	no	yes	yes	no	130	90	DD
77	729222	Contol	51	Male	illiterate	married	rural	28.4	0.91	yes	no	yes	yes	no	130	90	DD
80	851415	Contol	48	Female	illiterate	married	urban	24.2	0.84	no	no	yes	yes	no	100	60	DD
81	851415	Contol	48	Female	Degree and above	married	urban	24.2	0.84	no	no	yes	yes	no	100	60	DD
70	229343	Contol	45	Male	Degree and above	married	urban	22.8	0.92	yes	no	yes	no	no	110	70	DD
83	245098	Contol	32	Female	illiterate	single	rural	19.7	0.78	no	no	no	no	no	100	80	DD
75	34520	Contol	49	Female	Degree and above	married	rural	24.8	0.78	no	no	no	no	no	100	60	DD
98	30243	Contol	52	Male	seconary education	single	urban	21.5	0.9	yes	no	no	yes	yes	100	80	ID
94	900231	Contol	30	Male	Degree and above	single	urban	22.2	0.84	yes	no	no	yes	yes	120	80	ID
93	900231	Contol	60	Male	seconary education	divorced	urban	22.2	0.84	yes	no	no	yes	yes	120	80	ID
97	30243	Contol	52	Male	illiterate	widowed	urban	21.5	0.9	yes	no	no	yes	yes	100	80	ID
89	229343	Contol	48	Male	Degree and above	married	urban	22.8	0.92	yes	yes	no	yes	no	110	70	ID
86	59714	Contol	57	Male	primary education	single	urban	19.7	0.76	no	yes	no	yes	no	110	70	ID
95	605091	Contol	30	Male	Degree and above	single	urban	24	0.88	yes	no	no	yes	no	110	80	ID
87	229343	Contol	54	Male	illiterate	married	urban	22.8	0.92	yes	no	no	yes	no	110	70	ID
88	229343	Contol	40	Male	Degree and above	married	urban	22.8	0.92	yes	no	no	yes	no	110	70	ID
84	709567	Contol	28	Male	Degree and above	single	urban	18.8	0.82	no	no	no	yes	no	100	60	ID
85	709567	Contol	58	Male	Degree and above	single	urban	18.8	0.82	no	no	no	yes	no	100	60	ID
91	96664	Contol	55	Female	primary education	married	urban	19.1	0.84	no	no	no	yes	no	100	70	ID
92	650527	Contol	42	Female	primary education	married	urban	18.8	0.84	no	no	no	yes	no	110	70	ID
90	34520	Contol	29	Female	Degree and above	married	urban	24.8	0.78	no	no	no	yes	no	100	60	ID
99	709567	Contol	28	Male	seconary education	divorced	urban	18.8	0.82	no	no	no	yes	no	100	60	ID
96	305165	Contol	40	Female	seconary education	married	urban	29.3	0.73	no	no	no	no	no	120	80	ID
109	808286	Contol	27	Female	illiterate	widowed	urban	20.1	0.78	no	yes	yes	yes	yes	90	60	II
122	900231	Contol	25	Male	primary education	single	urban	22.2	0.84	yes	no	yes	yes	yes	120	80	II
110	808286	Contol	45	Female	primary education	single	urban	20.1	0.78	no	no	yes	yes	yes	90	60	II
119	67020	Contol	28	Female	illiterate	married	urban	18.5	0.75	no	no	yes	yes	yes	110	60	II
120	67020	Contol	58	Female	seconary education	married	urban	18.5	0.75	no	no	yes	yes	yes	110	60	II
121	67020	Contol	48	Female	Degree and above	married	urban	18.5	0.75	no	no	yes	yes	yes	110	60	II
108	829291	Contol	40	Female	seconary education	married	urban	20	0.77	no	no	yes	no	yes	90	60	II
124	535380	Contol	28	Female	seconary education	married	urban	30.1	0.98	no	no	yes	no	yes	110	70	II
125	535380	Contol	40	Female	Degree and above	married	urban	30.1	0.98	no	no	yes	no	yes	110	70	II
123	605091	Contol	47	Male	illiterate	single	urban	24	0.88	yes	no	yes	yes	no	110	80	II
114	729222	Contol	31	Male	seconary education	married	urban	28.4	0.91	yes	no	yes	yes	no	130	90	II
104	59714	Contol	45	Male	primary education	single	urban	19.7	0.76	no	no	yes	yes	no	110	70	II
112	96664	Contol	33	Female	seconary education	married	urban	19.1	0.84	no	no	yes	yes	no	100	70	II
115	650527	Contol	33	Female	seconary education	married	urban	18.8	0.84	no	no	yes	yes	no	110	70	II
113	96664	Contol	55	Female	Degree and above	married	urban	19.1	0.84	no	no	yes	yes	no	100	70	II
116	650527	Contol	42	Female	Degree and above	married	urban	18.8	0.84	no	no	yes	yes	no	110	70	II
106	689025	Contol	30	Female	seconary education	divorced	urban	23.3	0.79	no	yes	no	yes	no	110	70	II
103	59714	Contol	27	Male	primary education	single	urban	19.7	0.76	no	no	no	yes	no	110	70	II
105	689025	Contol	30	Female	seconary education	divorced	urban	23.3	0.79	no	no	no	yes	no	110	70	II
107	689025	Contol	60	Female	seconary education	divorced	urban	23.3	0.79	no	no	no	yes	no	110	70	II
128	851415	Contol	48	Female	Degree and above	married	urban	24.2	0.84	no	no	yes	no	no	100	60	II
100	204229	Contol	27	Male	primary education	single	urban	19.6	0.8	no	no	no	no	no	110	80	II
102	204229	Contol	37	Male	seconary education	single	urban	19.6	0.8	no	no	no	no	no	110	80	II
111	34520	Contol	48	Female	illiterate	married	urban	24.8	0.78	no	no	no	no	no	100	60	II
127	305165	Contol	48	Female	primary education	married	urban	29.3	0.73	no	no	no	no	no	120	80	II
126	305165	Contol	49	Female	Degree and above	married	urban	29.3	0.73	no	no	no	no	no	120	80	II
101	204229	Contol	37	Male	seconary education	divorced	urban	19.6	0.8	no	no	no	no	no	110	80	II
117	245098	Contol	32	Female	illiterate	widowed	rural	19.7	0.78	no	no	no	no	no	100	80	II
118	245098	Contol	48	Female	illiterate	widowed	rural	19.7	0.78	no	no	no	no	no	100	80	II
